# Supplementary material for: CDK2 phosphorylation of Werner protein (WRN) contributes to WRN’s DNA double‐strand break repair pathway choice
Source: Aging Cell. 2021 Oct 6;20(11):e13484. doi: 10.1111/acel.13484 (PMC8590104; doi:10.1111/acel.13484)
Supplement: Supplementary file 3 — Table S2 [file ACEL-20-e13484-s003.xlsx]

## Sheet: Sheet1
ScanF	Sample Name	SrchName	Reference	Ascore Seq_A	Ascore 1A	Ascore 2A	Site 1A	Site 2A	Ascore Seq_B	Ascore 1B	Ascore 2B	Site 1B	Site 2B
4186	LMG2	63548	WRN	KLET#TAQQR	16.2	0	15	0	KLET#TAQQR	19.2	0	15	0
12708	LMG2	63548	WRN	RVS#ILLK	1000	0	289	0	RVS#ILLK	1000	0	289	0
20955	LMG2	63548	WRN	M*IIGSTNIETELRPSNNLNLLS#FEDSTTGGVQQK	12.9	0	326	0	M*IIGSTNIETELRPSNNLNLLS#FEDSTTGGVQQK	14.7	0	326	0
17735	LMG2	63548	WRN	STEHLS#PNDNENDTSYVIES#DEDLEM*EMLK	17.3	36.2	433	447	STEHLS#PNDNENDTSYVIES#DEDLEM*EMLK	14.8	14.2	433	447
14711	LMG2	63548	WRN	STEHLSPNDNENDTS#YVIES#DEDLEM*EM*LK	27.6	25.7	442	447	STEHLSPNDNENDTS#YVIES#DEDLEM*EM*LK	10.6	11.2	442	447
14159	LMG2	63548	WRN	STEHLSPNDNENDTSYVIES#DEDLEM*EM*LK	15.5	0	447	0	STEHLSPNDNENDTSYVIES#DEDLEM*EM*LK	4.2	0	447	0
18451	LMG2	63548	WRN	TSS#HWEFEGPTIIYCPSR	0	0	766	0	TSS#HWEFEGPTIIYCPSR	0	0	766	0
4144	LMG2	63548	WRN	M*TQQVT#GELR	3.5	0	788	0	M*TQQVT#GELR	6	0	788	0
4248	LMG2	63548	WRN	M*TQQVT#GELR	16.4	0	788	0	M*T#QQVTGELR	7.5	0	784	0
16384	LMG2	63548	WRN	SRLDHCY#SM*DDSEDTSWDFGPQAFK	14.5	0	954	0	SRLDHCY#SM*DDSEDTSWDFGPQAFK	0	0	954	0
17091	LMG2	63548	WRN	LDHCYSM*DDS#EDTSWDFGPQAFK	13.3	0	959	0	LDHCYSM*DDS#EDTSWDFGPQAFK	12.8	0	959	0
17223	LMG2	63548	WRN	LDHCYSM*DDS#EDTSWDFGPQAFK	4.9	0	959	0	LDHCYSM*DDS#EDTSWDFGPQAFK	10.9	0	959	0
10011	LMG2	63548	WRN	TVSS#GTKEHCYNQVPVELSTEKK	9.8	0	1091	0	TVS#SGTKEHCYNQVPVELSTEKK	11.5	0	1090	0
10072	LMG2	63548	WRN	EHCYNQVPVELS#TEKK	5.3	0	1106	0	EHCYNQVPVELS#TEKK	8	0	1106	0
9954	LMG2	63548	WRN	EHCYNQVPVELST#EKK	0	0	1107	0	EHCYNQVPVELST#EKK	0	0	1107	0
4364	LMG2	63548	WRN	KSIM*VQS#PEK	33.9	0	1140	0	KSIM*VQS#PEK	38.2	0	1140	0
4449	LMG2	63548	WRN	KSIM*VQS#PEK	31.3	0	1140	0	KSIM*VQS#PEK	23.4	0	1140	0
4508	LMG2	63548	WRN	KSIM*VQS#PEK	5.1	0	1140	0	KS#IM*VQSPEK	5.1	0	1135	0
4572	LMG2	63548	WRN	KSIM*VQS#PEK	19.9	0	1140	0	KSIM*VQS#PEK	28.4	0	1140	0
4865	LMG2	63548	WRN	KSIM*VQS#PEK	2.3	0	1140	0	KSIM*VQS#PEK	0	0	1140	0
4972	LMG2	63548	WRN	KSIM*VQS#PEK	17.2	0	1140	0	KSIM*VQS#PEK	16.4	0	1140	0
5255	LMG2	63548	WRN	KSIM*VQS#PEK	9.6	0	1140	0	KSIM*VQS#PEK	9.3	0	1140	0
5294	LMG2	63548	WRN	KSIM*VQS#PEK	26.9	0	1140	0	KSIM*VQS#PEK	14.6	0	1140	0
5346	LMG2	63548	WRN	KSIM*VQS#PEK	13.4	0	1140	0	KSIM*VQS#PEK	12.3	0	1140	0
5374	LMG2	63548	WRN	KSIM*VQS#PEK	23.4	0	1140	0	KSIM*VQS#PEK	21.5	0	1140	0
5471	LMG2	63548	WRN	KSIM*VQS#PEK	26.9	0	1140	0	KSIM*VQS#PEK	38.3	0	1140	0
5556	LMG2	63548	WRN	KSIM*VQS#PEK	42.6	0	1140	0	KSIM*VQS#PEK	60	0	1140	0
5657	LMG2	63548	WRN	KSIM*VQS#PEK	36.5	0	1140	0	KSIM*VQS#PEK	53.7	0	1140	0
5842	LMG2	63548	WRN	KSIM*VQS#PEK	34.5	0	1140	0	KSIM*VQS#PEK	48.8	0	1140	0
5973	LMG2	63548	WRN	KSIM*VQS#PEK	33.9	0	1140	0	KSIM*VQS#PEK	51	0	1140	0
6552	LMG2	63548	WRN	SIM*VQS#PEK	72.2	0	1140	0	SIM*VQS#PEK	87.2	0	1140	0
6651	LMG2	63548	WRN	SIM*VQS#PEK	72.2	0	1140	0	SIM*VQS#PEK	92.9	0	1140	0
6754	LMG2	63548	WRN	SIM*VQS#PEK	72.1	0	1140	0	SIM*VQS#PEK	92.9	0	1140	0
6855	LMG2	63548	WRN	SIM*VQS#PEK	72.2	0	1140	0	SIM*VQS#PEK	92.9	0	1140	0
6955	LMG2	63548	WRN	SIM*VQS#PEK	72.2	0	1140	0	SIM*VQS#PEK	87.2	0	1140	0
6987	LMG2	63548	WRN	KSIMVQS#PEK	42.1	0	1140	0	KSIMVQS#PEK	80.7	0	1140	0
7089	LMG2	63548	WRN	KSIMVQS#PEK	51	0	1140	0	KSIMVQS#PEK	68.6	0	1140	0
7194	LMG2	63548	WRN	KSIMVQS#PEK	57.4	0	1140	0	KSIMVQS#PEK	100.2	0	1140	0
8327	LMG2	63548	WRN	SIMVQS#PEK	92.9	0	1140	0	SIMVQS#PEK	92.2	0	1140	0
8422	LMG2	63548	WRN	SIMVQS#PEK	74.3	0	1140	0	SIMVQS#PEK	92.9	0	1140	0
8520	LMG2	63548	WRN	SIMVQS#PEK	74.3	0	1140	0	SIMVQS#PEK	92.2	0	1140	0
17329	LMG2	63548	WRN	KSIMVQS#PEKAYSSSQPVISAQEQETQIVLYGK	13.4	0	1140	0	KS#IMVQSPEKAYSSSQPVISAQEQETQIVLYGK	7.5	0	1135	0
17812	LMG2	63548	WRN	SIM*VQS#PEKAYSSSQPVISAQEQETQIVLYGK	3.5	0	1140	0	SIM*VQSPEKAYSSSQPVIS#AQEQETQIVLYGK	18.3	0	1153	0
18590	LMG2	63548	WRN	SIMVQS#PEKAYSSSQPVISAQEQETQIVLYGK	0	0	1140	0	SIMVQS#PEKAYSSSQPVISAQEQETQIVLYGK	0	0	1140	0
9253	LMG2	63548	WRN	CFPGSEEICSSS#KR	5.9	0	1392	0	CFPGSEEICSSS#KR	0	0	1392	0
6307	LMG2	63548	WRN	SKEEVGINT#ETSSAERK	4.9	0	1403	0	SKEEVGINTET#SSAERK	4.5	0	1405	0
6321	LMG2	63548	WRN	SKEEVGINT#ETSSAERK	18.3	0	1403	0	SKEEVGINT#ETSSAERK	24.1	0	1403	0
7016	LMG2	63548	WRN	SKEEVGINT#ETSS#AER	40.8	13.3	1403	1407	SKEEVGINT#ETSS#AER	59	16.2	1403	1407
7061	LMG2	63548	WRN	SKEEVGINT#ETSS#AER	33.6	0	1403	1407	SKEEVGINT#ETSS#AER	34.8	0	1403	1407
7316	LMG2	63548	WRN	SKEEVGINT#ETSSAER	35	0	1403	0	SKEEVGINT#ETSSAER	30.1	0	1403	0
7786	LMG2	63548	WRN	EEVGINT#ETSSAER	11	0	1403	0	EEVGINTETSS#AER	10.3	0	1407	0
6579	LMG2	63548	WRN	RSKEEVGINTET#SSAER	7.5	0	1405	0	RSKEEVGINTET#SSAER	10.4	0	1405	0
7006	LMG2	63548	WRN	SKEEVGINTET#SSAER	14.2	0	1405	0	SKEEVGINTET#SSAER	20	0	1405	0
6814	LMG2	63548	WRN	SKEEVGINTETS#SAER	0	0	1406	0	SKEEVGINTETS#SAER	0	0	1406	0
7110	LMG2	63548	WRN	SKEEVGINTETS#SAER	10.3	0	1406	0	SKEEVGINTETSS#AER	0	0	1407	0
7120	LMG2	63548	WRN	SKEEVGINTETS#S#AER	24.4	18.4	1406	1407	SKEEVGINTETS#S#AER	17.6	14.1	1406	1407
7439	LMG2	63548	WRN	SKEEVGINTETS#SAER	4	0	1406	0	SKEEVGINTETS#SAER	6.6	0	1406	0
8070	LMG2	63548	WRN	EEVGINTETS#SAER	0	0	1406	0	EEVGINTETSS#AER	10.8	0	1407	0
6539	LMG2	63548	WRN	SKEEVGINTETSS#AERK	10.3	0	1407	0	SKEEVGINTETSS#AERK	0	0	1407	0
6555	LMG2	63548	WRN	SKEEVGINTETSS#AERK	6.6	0	1407	0	SKEEVGINTETSS#AERK	9.4	0	1407	0
7219	LMG2	63548	WRN	SKEEVGINTETSS#AER	18.4	0	1407	0	SKEEVGINTETSS#AER	9.3	0	1407	0
7971	LMG2	63548	WRN	EEVGINTETSS#AER	10.3	0	1407	0	EEVGINTETSS#AER	13.2	0	1407	0
12496	LMG2	63548	WRN	GGLFS#DYKDDDDKA	30.7	0	1439	0	GGLFS#DYKDDDDKA	36.7	0	1439	0
3426	LMG3	63549	WRN	KLET#TAQQR	16.2	0	15	0	KLET#TAQQR	19.2	0	15	0
12200	LMG3	63549	WRN	NLEILDDT#VQR	1000	0	240	0	NLEILDDT#VQR	1000	0	240	0
10527	LMG3	63549	WRN	RVS#ILLK	1000	0	289	0	RVS#ILLK	1000	0	289	0
14306	LMG3	63549	WRN	STEHLSPNDNENDTS#YVIESDEDLEM*EMLK	2.7	0	442	0	STEHLSPNDNENDTS#YVIESDEDLEM*EMLK	0	0	442	0
11760	LMG3	63549	WRN	STEHLSPNDNENDTSYVIES#DEDLEM*EM*LK	56.3	0	447	0	STEHLSPNDNENDTSYVIES#DEDLEM*EM*LK	13.7	0	447	0
11765	LMG3	63549	WRN	STEHLSPNDNENDTSYVIES#DEDLEM*EM*LK	78.9	0	447	0	STEHLSPNDNENDTSYVIES#DEDLEM*EM*LK	50.8	0	447	0
14289	LMG3	63549	WRN	STEHLSPNDNENDTSYVIES#DEDLEMEM*LK	3.8	0	447	0	ST#EHLSPNDNENDTSYVIESDEDLEMEM*LK	0	0	429	0
7514	LMG3	63549	WRN	SLENLNS#GTVEPTHSK	10.4	0	491	0	SLENLNS#GTVEPTHSK	13.8	0	491	0
7598	LMG3	63549	WRN	SLENLNSGT#VEPTHSK	22.1	0	493	0	SLENLNSGT#VEPTHSK	15.1	0	493	0
7857	LMG3	63549	WRN	SLENLNSGTVEPT#HSK	3	0	497	0	SLENLNSGTVEPT#HSK	5.4	0	497	0
8250	LMG3	63549	WRN	SLENLNSGTVEPTHS#KCLK	16.2	0	499	0	SLENLNSGTVEPTHS#KCLK	13.8	0	499	0
8020	LMG3	63549	WRN	VIHS#VLEER	1000	0	566	0	VIHS#VLEER	1000	0	566	0
5668	LMG3	63549	WRN	RDNVAVM*AT#GYGK	10.3	0	580	0	RDNVAVM*AT#GYGK	13.3	0	580	0
7269	LMG3	63549	WRN	RDNVAVMAT#GYGK	30.7	0	580	0	RDNVAVMAT#GYGK	36.7	0	580	0
5641	LMG3	63549	WRN	RHS#LFGTGK	22.2	0	1009	0	RHS#LFGTGK	22.1	0	1009	0
13417	LMG3	63549	WRN	ANTES#QSLILQANEELCPK	3	0	1065	0	ANTES#QSLILQANEELCPK	5.4	0	1065	0
9160	LMG3	63549	WRN	KLLLPS#SK	22.9	0	1085	0	KLLLPS#SK	28.9	0	1085	0
9842	LMG3	63549	WRN	LLLPSS#K	0	0	1086	0	LLLPSS#K	0	0	1086	0
10105	LMG3	63549	WRN	LLLPSS#K	0	0	1086	0	LLLPSS#K	0	0	1086	0
8321	LMG3	63549	WRN	T#VSSGTKEHCYNQVPVELSTEKK	0	0	1088	0	TVSS#GTKEHCYNQVPVELSTEKK	0	0	1091	0
9438	LMG3	63549	WRN	TVS#SGTKEHCYNQVPVELSTEK	9.8	0	1090	0	TVSSGTKEHCY#NQVPVELSTEK	9.4	0	1098	0
8366	LMG3	63549	WRN	TVSS#GTKEHCYNQVPVELST#EKK	0	4.3	1091	1107	TVSS#GTKEHCYNQVPVELST#EKK	0	7	1091	1107
9354	LMG3	63549	WRN	TVSS#GTKEHCYNQVPVELSTEK	1.9	0	1091	0	TVSSGTKEHCY#NQVPVELSTEK	2.2	0	1098	0
9473	LMG3	63549	WRN	TVSS#GTKEHCYNQVPVELSTEK	0	0	1091	0	TVSSGTKEHCY#NQVPVELSTEK	0	0	1098	0
8453	LMG3	63549	WRN	TVSSGT#KEHCYNQVPVELS#TEKK	0	0	1093	1106	TVSSGT#KEHCYNQVPVELS#TEKK	0	0	1093	1106
8234	LMG3	63549	WRN	TVSSGTKEHCY#NQVPVELSTEKK	3.1	0	1098	0	TVSSGTKEHCY#NQVPVELSTEKK	4.2	0	1098	0
8334	LMG3	63549	WRN	TVSSGTKEHCY#NQVPVELS#TEKK	3.1	0	1098	1106	TVSSGT#KEHCYNQVPVELS#TEKK	0	0	1093	1106
7689	LMG3	63549	WRN	TVSSGTKEHCYNQVPVELS#TEKK	4.8	0	1106	0	TVSSGTKEHCYNQVPVELS#TEKK	7.5	0	1106	0
8188	LMG3	63549	WRN	TVSSGTKEHCYNQVPVELS#TEKK	0	0	1106	0	TVSSGTKEHCYNQVPVELST#EKK	0	0	1107	0
8203	LMG3	63549	WRN	EHCYNQVPVELS#TEKK	4	0	1106	0	EHCYNQVPVELS#TEKK	6.6	0	1106	0
8298	LMG3	63549	WRN	EHCYNQVPVELS#TEKK	6.6	0	1106	0	EHCYNQVPVELS#TEKK	9.4	0	1106	0
8343	LMG3	63549	WRN	EHCYNQVPVELS#TEKKSNLEK	13	0	1106	0	EHCYNQVPVELST#EKKSNLEK	0	0	1107	0
8547	LMG3	63549	WRN	EHCYNQVPVELS#TEKKSNLEK	8.7	0	1106	0	EHCYNQVPVELS#TEKKSNLEK	5.1	0	1106	0
6046	LMG3	63549	WRN	LYS#YKPCDK	21.5	0	1118	0	LYS#YKPCDK	27.5	0	1118	0
7776	LMG3	63549	WRN	LYSYKPCDKIS#SGSNISK	24.8	0	1126	0	LYSYKPCDKIS#SGSNISK	13.3	0	1126	0
4285	LMG3	63549	WRN	KSIM*VQS#PEK	55.5	0	1140	0	KSIM*VQS#PEK	76.1	0	1140	0
4354	LMG3	63549	WRN	KSIM*VQS#PEK	38.2	0	1140	0	KSIM*VQS#PEK	52.7	0	1140	0
4503	LMG3	63549	WRN	KSIM*VQS#PEK	36.5	0	1140	0	KSIM*VQS#PEK	53.7	0	1140	0
4658	LMG3	63549	WRN	KSIM*VQS#PEK	56.6	0	1140	0	KSIM*VQS#PEK	57.4	0	1140	0
4734	LMG3	63549	WRN	KSIM*VQS#PEK	48.2	0	1140	0	KSIM*VQS#PEK	40.4	0	1140	0
4827	LMG3	63549	WRN	KSIM*VQS#PEK	75.5	0	1140	0	KSIM*VQS#PEK	99.2	0	1140	0
5327	LMG3	63549	WRN	SIM*VQS#PEK	72.2	0	1140	0	SIM*VQS#PEK	87.2	0	1140	0
5410	LMG3	63549	WRN	SIM*VQS#PEK	74.3	0	1140	0	SIM*VQS#PEK	74.3	0	1140	0
5501	LMG3	63549	WRN	SIM*VQS#PEK	80.7	0	1140	0	SIM*VQS#PEK	101.5	0	1140	0
5600	LMG3	63549	WRN	SIM*VQS#PEK	80.7	0	1140	0	SIM*VQS#PEK	101.5	0	1140	0
5689	LMG3	63549	WRN	SIM*VQS#PEK	81.7	0	1140	0	SIM*VQS#PEK	105.5	0	1140	0
5717	LMG3	63549	WRN	KSIMVQS#PEK	107.6	0	1140	0	KSIMVQS#PEK	105.5	0	1140	0
5766	LMG3	63549	WRN	SIM*VQS#PEK	48.8	0	1140	0	SIM*VQS#PEK	68.6	0	1140	0
5786	LMG3	63549	WRN	SIM*VQS#PEK	53.9	0	1140	0	SIM*VQS#PEK	68.6	0	1140	0
5803	LMG3	63549	WRN	KSIMVQS#PEK	51	0	1140	0	KSIMVQS#PEK	68.6	0	1140	0
5826	LMG3	63549	WRN	SIM*VQS#PEK	35.3	0	1140	0	SIM*VQS#PEK	46.9	0	1140	0
5896	LMG3	63549	WRN	KSIMVQS#PEK	93.1	0	1140	0	KSIMVQS#PEK	120.1	0	1140	0
6805	LMG3	63549	WRN	SIMVQS#PEK	74.3	0	1140	0	SIMVQS#PEK	92.2	0	1140	0
6887	LMG3	63549	WRN	SIMVQS#PEK	74.3	0	1140	0	SIMVQS#PEK	92.2	0	1140	0
14885	LMG3	63549	WRN	SIM*VQSPEKAY#SSSQPVISAQEQETQIVLYGK	6.7	0	1145	0	SIM*VQS#PEKAYSSSQPVISAQEQETQIVLYGK	6	0	1140	0
14891	LMG3	63549	WRN	SIM*VQSPEKAYSSS#QPVISAQEQETQIVLYGK	0	0	1148	0	SIM*VQS#PEKAYSSSQPVISAQEQETQIVLYGK	3.9	0	1140	0
5516	LMG3	63549	WRN	HGPDSGLQPS#CDVNK	63.9	0	1373	0	HGPDSGLQPS#CDVNK	63.5	0	1373	0
5616	LMG3	63549	WRN	HGPDSGLQPS#CDVNK	60	0	1373	0	HGPDSGLQPS#CDVNK	80.7	0	1373	0
8259	LMG3	63549	WRN	CFPGSEEICS#SSK	7.9	0	1390	0	CFPGSEEICS#SSK	10.8	0	1390	0
5026	LMG3	63549	WRN	SKEEVGINT#ETSSAERKR	9.6	0	1403	0	SKEEVGINT#ETSSAERKR	4.9	0	1403	0
5280	LMG3	63549	WRN	SKEEVGINT#ETS#SAERKR	8.5	0	1403	1406	SKEEVGINT#ETSS#AERKR	4	0	1403	1407
5388	LMG3	63549	WRN	SKEEVGINT#ETSSAERK	12.2	0	1403	0	SKEEVGINT#ETSSAERK	4.1	0	1403	0
5391	LMG3	63549	WRN	SKEEVGINT#ETSS#AER	8.7	13.3	1403	1407	SKEEVGINT#ETSS#AER	11.6	0	1403	1407
5405	LMG3	63549	WRN	SKEEVGINT#ETS#SAERK	6	4.3	1403	1406	S#KEEVGINTETS#SAERK	6.9	7	1395	1406
5417	LMG3	63549	WRN	RSKEEVGINT#ETSSAER	15	0	1403	0	RSKEEVGINT#ETSSAER	20.7	0	1403	0
5428	LMG3	63549	WRN	SKEEVGINT#ETSSAERK	12.7	0	1403	0	SKEEVGINT#ETSSAERK	7.5	0	1403	0
5454	LMG3	63549	WRN	SKEEVGINT#ETSSAERK	23.6	0	1403	0	SKEEVGINT#ETSSAERK	13.1	0	1403	0
5469	LMG3	63549	WRN	RSKEEVGINT#ETS#SAER	12.6	4.3	1403	1406	RSKEEVGINT#ETSS#AER	20.6	0	1403	1407
5593	LMG3	63549	WRN	SKEEVGINT#ET#SSAER	8.8	4.3	1403	1405	SKEEVGINTETS#S#AER	6	4.9	1406	1407
5712	LMG3	63549	WRN	SKEEVGINT#ETSS#AER	46.7	10.3	1403	1407	SKEEVGINT#ETSS#AER	40.3	13.3	1403	1407
5804	LMG3	63549	WRN	SKEEVGINT#ETS#SAER	22.9	10.3	1403	1406	SKEEVGINT#ETSS#AER	31.5	0	1403	1407
5122	LMG3	63549	WRN	SKEEVGINTET#SSAERK	10.3	0	1405	0	SKEEVGINTETSS#AERK	0	0	1407	0
5160	LMG3	63549	WRN	RSKEEVGINTET#SSAER	15.5	0	1405	0	RSKEEVGINTET#SSAER	8.7	0	1405	0
5252	LMG3	63549	WRN	RSKEEVGINTET#SSAER	8.7	0	1405	0	RSKEEVGINTET#SSAER	11.5	0	1405	0
5296	LMG3	63549	WRN	SKEEVGINTET#S#SAERKR	2.6	4.8	1405	1406	SKEEVGINT#ETSS#AERKR	0	0	1403	1407
5562	LMG3	63549	WRN	SKEEVGINTET#SSAER	14.2	0	1405	0	SKEEVGINTETS#SAER	9.4	0	1406	0
5894	LMG3	63549	WRN	SKEEVGINTET#SSAER	13.2	0	1405	0	SKEEVGINTETSS#AER	0	0	1407	0
5378	LMG3	63549	WRN	SKEEVGINTETS#S#AERKR	7	4.5	1406	1407	SKEEVGINTETS#S#AERKR	9.9	7.1	1406	1407
5648	LMG3	63549	WRN	SKEEVGINTETS#SAER	8.7	0	1406	0	SKEEVGINTETS#SAER	11.5	0	1406	0
5736	LMG3	63549	WRN	SKEEVGINTETS#SAER	0	0	1406	0	SKEEVGINTETS#SAER	0	0	1406	0
5815	LMG3	63549	WRN	SKEEVGINTETS#SAER	6.6	0	1406	0	SKEEVGINTETSS#AER	7.5	0	1407	0
5909	LMG3	63549	WRN	SKEEVGINTETS#S#AER	14.9	12.6	1406	1407	SKEEVGINT#ETSS#AER	31.5	0	1403	1407
5986	LMG3	63549	WRN	SKEEVGINTETS#SAER	7.5	0	1406	0	SKEEVGINTETS#SAER	10.3	0	1406	0
6070	LMG3	63549	WRN	SKEEVGINTETS#SAER	8.7	0	1406	0	SKEEVGINTETS#SAER	11.5	0	1406	0
4893	LMG3	63549	WRN	SKEEVGINTETSS#AERK	13.3	0	1407	0	SKEEVGINTETSS#AERK	16.2	0	1407	0
5202	LMG3	63549	WRN	SKEEVGINTETSS#AERK	0	0	1407	0	SKEEVGINTETSS#AERK	0	0	1407	0
5295	LMG3	63549	WRN	SKEEVGINTETSS#AERK	0	0	1407	0	SKEEVGINTETSS#AERK	0	0	1407	0
5328	LMG3	63549	WRN	RSKEEVGINTETSS#AER	7.5	0	1407	0	RSKEEVGINTETSS#AER	10.3	0	1407	0
6479	LMG3	63549	WRN	EEVGINTETSS#AER	8.6	0	1407	0	EEVGINTETSS#AER	11.5	0	1407	0
6560	LMG3	63549	WRN	EEVGINTETSS#AER	10.3	0	1407	0	EEVGINTETSS#AER	13.2	0	1407	0
467	LMG3	63549	WRN	GSDTS#KKLM*DK	0	0	1425	0	GSDTS#KKLM*DK	0	0	1425	0
1214	LMG3	63549	WRN	GSDTS#KKLM*DK	0	0	1425	0	GSDTS#KKLM*DK	0	0	1425	0
1274	LMG3	63549	WRN	GSDTS#KKLM*DK	0	0	1425	0	GSDTS#KKLM*DK	0	0	1425	0
1333	LMG3	63549	WRN	GSDTS#KKLM*DK	0	0	1425	0	GSDTS#KKLM*DK	0	0	1425	0
1397	LMG3	63549	WRN	GSDTS#KKLM*DK	0	0	1425	0	GSDTS#KKLM*DK	0	0	1425	0
1457	LMG3	63549	WRN	GSDTS#KKLM*DK	0	0	1425	0	GSDTS#KKLM*DK	0	0	1425	0
1588	LMG3	63549	WRN	GSDTS#KKLM*DK	0	0	1425	0	GSDTS#KKLM*DK	0	0	1425	0
10171	LMG3	63549	WRN	GGLFS#DYKDDDDKA	18.9	0	1439	0	GGLFS#DYKDDDDKA	24.8	0	1439	0
10297	LMG3	63549	WRN	GGLFS#DYKDDDDKA	13.3	0	1439	0	GGLFS#DYKDDDDKA	16.2	0	1439	0
